# Supplementary material for: Colorectal cancer-associated fibroblasts promote metastasis by up-regulating LRG1 through stromal IL-6/STAT3 signaling
Source: Cell Death Dis. 2021 Dec 20;13(1):16. doi: 10.1038/s41419-021-04461-6 (PMC8688517; doi:10.1038/s41419-021-04461-6)
Supplement: Supplementary file 2 — Supplemental table 1 [file 41419_2021_4461_MOESM2_ESM.xlsx]

## Sheet: Supplemental Table1
Supplementary Table1: Primers for quantitative RT-PCR
Gene name	Primer	sequences	Application
LRG1	Forward	GGCAGGCGAAGTCTTCATTCA	qRT-PCR
	Reverse	TGGCAATCTCCGCTAGGGT	qRT-PCR
N-cadherin	Forward	TACACTGCCCAGGAGCCAGA	qRT-PCR
	Reverse	TGGCACCAGTGTCCGGATTA	qRT-PCR
E-cadherin	Forward	TTTGATGGAGGTCTCCTAACACC	qRT-PCR
	Reverse	ACGTTTAACACGTTGGAAATGTG	qRT-PCR
Slug	Forward	GGGGAGAAGCCTTTTTCTTG	qRT-PCR
	Reverse	TCCTCATGTTTGTGCAGGAG	qRT-PCR
Twist1	Forward	AGTCCGCAGTCTTACGAGGA	qRT-PCR
	Reverse	GCCAGCTTGAGGGTCTGAAT	qRT-PCR
Stat3	Forward	CTTTGAGACCGAGGTGTATCACC	qRT-PCR
	Reverse	GGTCAGCATGTTGTACCACAGG	qRT-PCR
α-SMA	Forward	GGTGACGAAGCACAGAGCAA	qRT-PCR
	Reverse	CAGGGTGGGATGCTCTTCAG	qRT-PCR
Fibronectin	Forward	ACAACACCGAGGTGACTGAGAC	qRT-PCR
	Reverse	GGACACAACGATGCTTCCTGAG	qRT-PCR
P4HA1	Forward	ATGACCCTGAGACTGGAAA	qRT-PCR
	Reverse	GCCAGGCACTCTTAGATACT	qRT-PCR
IL-6	Forward	GTACATCCTCGACGGCATCTC	qRT-PCR
	Reverse	GCTGCTTTCACACATGTTACTCTTG	qRT-PCR
IL-8	Forward	GAGAGTGATTGAGAGTGGACCAC	qRT-PCR
	Reverse	CACAACCCTCTGCACCCAGTTT	qRT-PCR
IL-1β	Forward	CCACAGACCTTCCAGGAGAATG	qRT-PCR
	Reverse	GTGCAGTTCAGTGATCGTACAGG	qRT-PCR
TGFβ2	Forward	GATTTGACGTCTCAGCAATGGA	qRT-PCR
	Reverse	TAGCGCTGGGTTGGAGATGT	qRT-PCR
