# Supplementary material for: Colorectal cancer-associated fibroblasts promote metastasis by up-regulating LRG1 through stromal IL-6/STAT3 signaling
Source: Cell Death Dis. 2021 Dec 20;13(1):16. doi: 10.1038/s41419-021-04461-6 (PMC8688517; doi:10.1038/s41419-021-04461-6)
Supplement: Supplementary file 3 — Supplemental table 2 [file 41419_2021_4461_MOESM3_ESM.xlsx]

## Sheet: Supplemental table2
Supplementary Table2: Primers for ChIP-PCR and Dual-Luciferase report assays
Gene name	Primer	sequences	Application
LRG1 promoter region 1 (P1)	Forward	CGGTTAGGAGTTTGAAC	ChIP-PCR
	Reverse	CAAGCCCTTTAGACAG
LRG1 promoter region 1 (P2)	Forward	GACCAGCCTAGGTAACATAC	ChIP-PCR
	Reverse	CCTGGGTTCAAACGATTCT
LRG1 promoter region 1 (P3)	Forward	GCAACAGTGCAAGACTCTGT	ChIP-PCR
	Reverse	GCTGCAGAGTGCTTGCATTCT
LRG1 promoter region 1 (P4)	Forward	AACCTGTGTTCTAGAAGCAGG	ChIP-PCR
	Reverse	GGAGGGGTCAGGATTACAAAA
LRG1 promoter region 1 (P5)	Forward	CCCATAGAAGTCACAG	ChIP-PCR
	Reverse	GCCTCTAACAAGAAGC
PGL3-LRG1-FL	Forward	ATACGCGTGACCAGCCTAGGTAACATAC	PCR
	Reverse	ATCTCGAGAGGCCTCTAACAAGAAGCCT	PCR
PGL3-LRG1-BS1	Forward	ATACGCGTAGAATGCAAGCACTCTGCAGC	PCR
	Reverse	ATCTCGAGAGGCCTCTAACAAGAAGCCT	PCR
PGL3-LRG1-BS2	Forward	ATACGCGTGACCAGCCTAGGTAACATAC	PCR
	Reverse	ATACGCGTGACCAGCCTAGGTAACATAC	PCR
PGL3-LRG1-BS1 mutation	Forward	TCCTGTTCAACCCCTTTTTG	PCR
	Reverse	CAATTTTGTAATCCTGACCCCTCCC	PCR
